# Supplementary material for: BRD9-mediated chromatin remodeling suppresses osteoclastogenesis through negative feedback mechanism
Source: Nat Commun. 2023 Mar 14;14:1413. doi: 10.1038/s41467-023-37116-5 (PMC10014883; doi:10.1038/s41467-023-37116-5)
Supplement: Supplementary file 3 — Source Data [file 41467_2023_37116_MOESM3_ESM.xlsx]

## Sheet: Figure 1d
Figure 1d

## Sheet: Figure 1c
Figure 1c
	RANKL-0d	RANKL-1d	RANKL-3d
	0.92	1.16	1.74
	1.01	1.24	2.39
	1.07	1.12	1.68

## Sheet: Figure 1g
Figure 1g
		Control			LysM-Cre;Brd9fl/fl
	BV/TV	7.84213	7.7278	8.28555	2.64845	2.30515	3.90121
	BS/BV	84.7871	92.0714	86.8228	103.497	107.781	93.0942
	BS/TV	6.64912	7.11509	7.19375	2.74107	2.4845	3.6318
	Po	92.1579	92.2722	91.7144	97.3516	97.6949	96.0988
	Tb.Th	0.05126	0.0475	0.0487	0.04188	0.04063	0.04511
	Tb.N	1.52994	1.62703	1.70146	0.63244	0.56739	0.86478
	Tb.Sp	0.37121	0.34964	0.34194	0.53025	0.52585	0.49685
	BMD	0.26068	0.25906	0.26399	0.21676	0.21422	0.22574
	Ct.Ar	0.5885	0.53163	0.50995	0.43384	0.40877	0.47759
	Ct.Pm	8.72479	8.4885	8.43423	7.76287	7.38051	7.77886

## Sheet: Figure 2b
Figure 2b
		Control	LysM-Cre;Brd9fl/fl
	percentage of Osteoclast surface/bone surface	1.40257	3.39904
		1.34242	3.21747
		1.35269	2.71558

## Sheet: Figure 2d
Figure 2d
		LysM-Cre;tdT	LysM-Cre;Brd9fl/fl;tdT
	percentage of CTSK+Tdt+ cell	10.7689	19.1006
		10.4625	17.0109
		12.2443	21.7301
		8.3925	28.4695
		14.8276	22.5725

## Sheet: Figure 3a
Figure 3a
		Control	LysM-Cre;Brd9fl/fl			Control	LysM-Cre;Brd9fl/fl
	TRAP+ MNCs number	69.7742	473.598		TRAP+ MNCs size	0.006022	0.00934781
		70.8003	407.7			0.006676	0.00923473
		75.1326	452.05			0.00714	0.00948701
		71.7124	531.401			0.007504	0.00741928
		30.6687	351.721			0.006184	0.00856966
		141.373	303.039			0.00624825	0.0086675
		49.1384	376.803			0.005496	0.0087201
		118	422.977			0.005555	0.00897162

## Sheet: Figure 3b
Figure 3b
		Control	LysM-Cre;Brd9fl/fl
	acp5	1.19	3.7
		1.17	4.7
		1.24	4.13
		0.8
		0.85
		0.85
		Control	LysM-Cre;Brd9fl/fl
	Ctsk	1.2	1.57
		1.05	1.6
		1.23	1.33
		0.89
		0.89
		0.81
		Control	LysM-Cre;Brd9fl/fl
	mmp9	1	3.1
		0.92	4.18
		0.96	3.33
		1.03
		1.07
		1.02

## Sheet: Figure 3c
Figure 3c

## Sheet: Figure 3d
Figure 3d
	0 uM	0.3 uM	1 uM	3 uM	9 uM
	1.03422	1.17633	1.00273	0.952725	0.886525
	0.989325	1.10593	0.977225	0.996525	0.849125
	1.12173	1.24473	1.08042	1.05282	0.846125
	0.972125	1.31163	0.919225	0.980525	0.815125
	1.15463	1.15342	0.995725	0.987325	0.834925
	1.16633	1.17453	0.959825	0.995225	0.820325
	1.21212	1.20633	1.20342	1.06723	0.892925
	1.37193	1.18392	1.11753	1.15873	0.830825
	1.09793	1.09632	0.965325	1.09583	0.784725
	1.03313	1.13213	1.06533	1.02782	0.672025

## Sheet: Figure 3e 
Figure 3e
		0 uM	0.3 uM	1 uM	3 uM	9 uM
	acp5	1.14896	2.12187	2.33	1.82808	0.78205
		1.16097	1.82176	1.8665	1.39991	0.047213
		0.89834	1.63241	1.84719	1.0391	0.224585
		1.09202	1.35379	1.86219	1.93455	0.421031
		0.764188	1.79253	2.05196	1.2033	1.04391
		0 uM	0.3 uM	1 uM	3 uM	9 uM
	mmp9	0.773485	1.82907	4.90565	1.37026	1.81225
		0.691489	2.53639	2.48706	4.17308	1.37979
		1.86966	1.88702	5.43687	3.52538	0.646674

[truncated: 40 more sheets: Figure 3f, Figure 3g, Figure 3h, Figure 4a, Figure 4e, Figure 4f, Figure 4g, Figure 5a, Figure 5c, Figure 5f, Figure 5g, Figure 5h, Figure 5i, Figure 5j, Figure 5k, Figure 5l, Figure 6j, Figure 6k, Figure 6l, Figure 6m …]
